# Supplementary material for: Photophysical and Primary Self-Referencing Thermometric Properties of Europium Hydrogen-Bonded Triazine Frameworks
Source: Molecules. 2022 Oct 8;27(19):6687. doi: 10.3390/molecules27196687 (PMC9572016; doi:10.3390/molecules27196687)
Supplement: Supplementary file 1 [file molecules-27-06687-s001.zip]

Archive with 1 entries (1 files):
- molecules-1933805-supplementary.pdf
